# Supplementary material for: Molecular Design and Mechanism Analysis of Phthalic Acid Ester Substitutes: Improved Biodegradability in Processes of Sewage Treatment and Soil Remediation
Source: Toxics. 2022 Dec 13;10(12):783. doi: 10.3390/toxics10120783 (PMC9781866; doi:10.3390/toxics10120783)
Supplement: Supplementary file 1 [file toxics-10-00783-s001.zip]

Archive with 1 entries (1 files):
- toxics-2078637-supplementary.pdf
